# Supplementary material for: Evaluation study of effect of virtual care education on healthcare providers’ knowledge, confidence, and satisfaction
Source: PeerJ. 2025 Nov 20;13:e20414. doi: 10.7717/peerj.20414 (PMC12640642; doi:10.7717/peerj.20414)
Supplement: Supplemental Information 5 [file peerj-13-20414-s005.sps]

* Encoding: UTF-8.

***TITLE: Evaluation Study of Effect of Virtual Care Education on Healthcare Providers’ Knowledge, Confidence, and Satisfaction
***DATA ANALYSIS: Megan Clemens


***SECTION 1: KNOWLEDGE
    
* Create total knowledge score variable

COMPUTE Knowledge_Total.1 = SUM.1(Q1.1, Q2.1, Q3.1, Q4.1, Q5.1, Q6.1).
COMPUTE Knowledge_Total.2 = SUM.1(Q1.2, Q2.2, Q3.2, Q4.2, Q5.2, Q6.2).
EXECUTE.

* Check normality of knowledge score data 

EXAMINE VARIABLES=Knowledge_Total.1 Knowledge_Total.2
  /PLOT BOXPLOT STEMLEAF HISTOGRAM NPPLOT
  /COMPARE GROUPS
  /STATISTICS DESCRIPTIVES
  /CINTERVAL 95
  /MISSING LISTWISE
  /NOTOTAL.

* Descriptive statistics
    
FREQUENCIES VARIABLES=Knowledge_Total.1 Knowledge_Total.2
  /STATISTICS=MEAN
  /HISTOGRAM NORMAL
  /ORDER=ANALYSIS.

 *Wilcoxon Signed-Rank Test (total knowledge test scores at pre- and post-test time points )

NPTESTS 
  /RELATED TEST(Knowledge_Total.1 Knowledge_Total.2) WILCOXON 
  /MISSING SCOPE=ANALYSIS USERMISSING=EXCLUDE
  /CRITERIA ALPHA=0.05  CILEVEL=95.


**SECTION 2: CONFIDENCE
    
* Compute mean confidence
    
COMPUTE Confidence_Pre = Q7.1+Q8.1+Q9.1+Q10.1+Q11.1+Q12.1.
COMPUTE Confidence_Post = Q7.2+Q8.2+Q9.2+Q10.2+Q11.2+Q12.2.
EXECUTE.

* Analyase mean confidence 

FREQUENCIES VARIABLES=Confidence_Pre Confidence_Post
  /STATISTICS=RANGE MEAN MEDIAN
  /ORDER=ANALYSIS.

* Compute difference variables (post - pre)

COMPUTE Q7_Diff = Q7.2 - Q7.1.
COMPUTE Q8_Diff = Q8.2 - Q8.1.
COMPUTE Q9_Diff = Q9.2 - Q9.1.
COMPUTE Q10_Diff = Q10.2 - Q10.1.
COMPUTE Q11_Diff = Q11.2 - Q11.1.
COMPUTE Q12_Diff = Q12.2 - Q12.1.
EXECUTE.

* Check normality of data 

EXAMINE VARIABLES=Q7_Diff Q8_Diff Q9_Diff Q10_Diff Q11_Diff Q12_Diff
  /PLOT BOXPLOT STEMLEAF HISTOGRAM NPPLOT
  /COMPARE GROUPS
  /STATISTICS DESCRIPTIVES
  /CINTERVAL 95
  /MISSING LISTWISE
  /NOTOTAL.

 *Wilcoxon Signed-Rank Test (confidence scores at pre- and post-test time points)

NPTESTS
  /RELATED TEST(Q7.1 Q7.2) WILCOXON
  /MISSING SCOPE=ANALYSIS USERMISSING=EXCLUDE
  /CRITERIA ALPHA=0.05 CILEVEL=95.

NPTESTS
  /RELATED TEST(Q8.1 Q8.2) WILCOXON
  /MISSING SCOPE=ANALYSIS USERMISSING=EXCLUDE
  /CRITERIA ALPHA=0.05 CILEVEL=95.

NPTESTS
  /RELATED TEST(Q9.1 Q9.2) WILCOXON
  /MISSING SCOPE=ANALYSIS USERMISSING=EXCLUDE
  /CRITERIA ALPHA=0.05 CILEVEL=95.

NPTESTS
  /RELATED TEST(Q10.1 Q10.2) WILCOXON
  /MISSING SCOPE=ANALYSIS USERMISSING=EXCLUDE
  /CRITERIA ALPHA=0.05 CILEVEL=95.

NPTESTS
  /RELATED TEST(Q11.1 Q11.2) WILCOXON
  /MISSING SCOPE=ANALYSIS USERMISSING=EXCLUDE
  /CRITERIA ALPHA=0.05 CILEVEL=95.

NPTESTS
  /RELATED TEST(Q12.1 Q12.2) WILCOXON
  /MISSING SCOPE=ANALYSIS USERMISSING=EXCLUDE
  /CRITERIA ALPHA=0.05 CILEVEL=95.

***END
